# Supplementary material for: A dataset for emotional reactions and family resilience during COVID-19 isolation period among Indonesian families
Source: Data Brief. 2020 Jun 30;31:105946. doi: 10.1016/j.dib.2020.105946 (PMC7324925; doi:10.1016/j.dib.2020.105946)
Supplement: Supplementary file 1 [file mmc1.xml]

<?xml version="1.0" encoding="utf-8" standalone="no"?>
<data>
  <datasets>
    <author>maulanarezi@gmail.com;rezimaulana@telkomuniversity.ac.id</author>
    <type>1</type>
    <dataset>
      <name>A dataset for emotional reaction and family resilience during COVID-19 isolation period among Indonesian families</name>
      <caption />
      <description>This supplementary material presents questionnaires, variables, and raw data about family demographics, positive and negative emotions, and family resilience during COVID-19 isolation among Indonesian families. Families are grouped by age, sex, family type, family size, age of marriage, family's envirorenment, and Family COVID-19 status. The sample consisted of three hundred sixty-five parents of student. </description>
      <filetype>
        <name />
      </filetype>
      <filesize />
      <source>0</source>
      <sourcename>Original Data</sourcename>
      <access>
        <type>1</type>
        <name>Data available in data repository</name>
        <reponame>Mendeley Data</reponame>
        <PersistentId>10.17632/srzztj733v.4</PersistentId>
        <deeplinkurl>https://doi.org/10.17632/srzztj733v.4</deeplinkurl>
      </access>
    </dataset>
  </datasets>
</data>
